# Supplementary material for: Prediction of Mortality by Clinical Laboratory Parameters in Severe Fever with Thrombocytopenia Syndrome: A Meta-Analysis
Source: Trop Med Infect Dis. 2025 Jul 9;10(7):193. doi: 10.3390/tropicalmed10070193 (PMC12300845; doi:10.3390/tropicalmed10070193)
Supplement: Supplementary file 1 [file tropicalmed-10-00193-s001.zip]

Archive with 5 entries (5 files):
- Supplementary Figures.pdf
- Table S1.pdf
- Table S2.pdf
- Table S3.pdf
- Table S4.pdf
